# Supplementary material for: New Insights into the Phosphorus Acquisition Capacity of Chilean Lowland Quinoa Roots Grown under Low Phosphorus Availability
Source: Plants (Basel). 2022 Nov 10;11(22):3043. doi: 10.3390/plants11223043 (PMC9695380; doi:10.3390/plants11223043)
Supplement: Supplementary file 1 [file plants-11-03043-s001.zip]

Archive with 1 entries (1 files):
- plants-1982800-supplementary.pdf
